# Supplementary material for: Identification of Novel Acinetobacter baumannii Host Fatty Acid Stress Adaptation Strategies
Source: mBio. 2019 Feb 5;10(1):e02056-18. doi: 10.1128/mBio.02056-18 (PMC6428749; doi:10.1128/mBio.02056-18)
Supplement: TABLE S2 [file mBio.02056-18-st002.xlsx]

## Sheet: Sheet1
		AB5075_UW		adeJ121::T26		AB5075_UW + 125 M DHA		adeJ121::T26 + 125 mM DHA
		Abundance (% of total PE/PG/CL)	StDev	Abundance (% of total PE/PG/CL)	StDev	Abundance (% of total PE/PG/CL)	StDev	Abundance (% of total PE/PG/CL)	StDev
	CL(64:0)	0	0	0	0	1.55	0.369685	1.03333	0.351188
	CL(64:1)	0.1	0	0.075	0.05	0.325	0.05	0.2	0.1
	CL(64:3)	0.125	0.0957427	0.025	0.05	0.5	0.11547	0.233333	0.208167
	CL(66:0)	0.05	0.1	0.025	0.05	1	0.182574	0.666667	0.251661
	CL(66:1)	0.5	0.11547	0.45	0.057735	8.2	1.09545	6.26667	1.26623
	CL(66:2)	1.025	0.15	0.925	0.15	1.225	0.298608	1.33333	0.208167
	CL(66:5)	0.05	0.057735	0.075	0.05	1.775	0.585235	1.03333	0.61101
	CL(66:6)	0	0	0	0	0.25	0.173205	0.133333	0.057735
	CL(67:0)	0.025	0.05	0.025	0.05	0.35	0.238048	0.466667	0.208167
	CL(67:1)	1.45	0.173205	1.225	0.15	2.05	1.77106	1.76667	0.351188
	CL(67:2)	0	0	0	0	0.475	0.221736	0.266667	0.152753
	CL(67:6)	0.025	0.05	0	0	0.875	0.262996	0.6	0.2
	CL(68:0)	18.05	1.7253	17.15	0.7	14.125	2.33292	15.2667	1.0116
	CL(68:1)	15.575	1.49972	14.775	0.613052	12.025	2.08866	13.1	0.781025
	CL(68:2)	11.8	1.00333	11.175	0.797392	4.075	0.699405	6.3	1.21244
	CL(68:3)	1.95	0.288675	1.675	0.15	0.45	0.057735	0.4	0.1
	CL(68:4)	0.125	0.05	0.1	0	3.025	0.655108	1.6	0.6
	CL(68:5)	0.575	0.05	0.5	0.0816497	1.525	1.18989	0.833333	0.208167
	CL(70:0)	2.425	0.403113	2.325	0.206155	2.025	0.713559	2.56667	0.208167
	CL(70:1)	6.125	0.967385	5.85	0.479583	5.05	1.7767	6.33333	0.503322
	CL(70:2)	2.175	0.15	2.375	0.763217	2	0.141421	1.9	0.1
	CL(70:3)	0.525	0.0957427	0.475	0.05	1.2	0.182574	1	0.3
	CL(70:4)	0.525	0.05	0.425	0.05	0.925	0.377492	0.466667	0.152753
	CL(70:4)	1.6	0.182574	1.275	0.189297	1.95	0.173205	1.7	0.3
	CL(70:5)	3.25	0.465475	1.925	1.23929	8.45	1.93305	4.63333	1.51767
	CL(70:6)	1	0.141421	0.825	0.0957427	3.775	0.567891	2.63333	0.960902
	CL(70:8)	0.075	0.0957427	0.075	0.05	0.475	0.0957427	0.4	0.264575
	CL(70:9)	0.075	0.05	0.2	0.0816497	0.625	0.15	0.666667	0.503322
	CL(71:3)	0	0	0	0	0.65	0.479583	0.5	0.2
	CL(71:5)	0	0	0	0	0.325	0.0957427	0.3	0.1
	CL(72:4)	1.1	0.282843	0.425	0.0957427	1.775	0.57373	1.43333	0.51316
	CL(72:5)	1.05	0.057735	1.075	0.221736	0.825	0.0957427	0.9	0.1
	CL(72:7)	1.3	0.11547	1.1	0.244949	1.6	0.244949	1.36667	0.404145
	CL(73:3)	0	0	0	0	0.6	0.0816497	0.533333	0.152753
	CL(73:4)	0	0	0	0	1.725	0.512348	0.7	0.4
	CL(73:6)	0.2	0	0.175	0.05	0.475	0.125831	0.366667	0.11547
	CL(74:4)	0.1	0	0.075	0.05	0.425	0.189297	0.266667	0.152753
	CL(74:8)	0	0	0	0	1.45	0.704746	0.933333	0.51316
	CL(75:4)	2.675	0.287228	3.65	0.341565	0.675	0.221736	0.466667	0.208167
	CL(75:5)	7.125	0.994569	9.9	0.966092	4.325	3.90246	9.63333	2.82902
	CL(75:6)	7.1	0.989949	9.775	0.93586	1.375	0.499166	4.73333	6.30026
	CL(75:7)	9.2	1.62686	9.25	1.83757	2.1	0.469042	3.16667	0.51316
	CL(75:8)	0.75	0.129099	0.525	0.0957427	0.425	0.05	0.5	0.1
	CL(76:9)	0	0	0	0	0.125	0.05	0.1	1.69967e-17
	CL(78:10)	0.05	0.057735	0.025	0.05	0.65	0.238048	0.366667	0.208167
	PE(32:0)	3.35	0.412311	3.5	0.244949	2.8	0.469042	2.76667	0.11547
	PE(32:1)	1.525	0.298608	1.85	0.369685	2.825	0.221736	2.9	0.173205
	PE(32:2)	1.1	0.216025	1.075	0.262996	0.7	0.11547	1.16667	0.11547
	PE(32:3)	0	0	0	0	0.075	0.05	0.1	1.69967e-17
	PE(32:4)	0	0	0	0	2.675	0.567891	1.8	0.5
	PE(33:1)	0.225	0.05	0.225	0.05	0.325	0.0957427	0.4	0.1
	PE(33:2)	0.1	0	0.1	0	0.075	0.05	0.1	1.69967e-17
	PE(34:1)	41.65	3.44529	40.15	1.82665	34.575	2.39635	36.7667	1.65025
	PE(34:2)	26.2	3.63593	26.025	2.64874	7.275	1.54353	14.5333	3.51331
	PE(34:3)	0	0	0	0	0.1	0	0.0333333	0.057735
	PE(34:4)	0	0	0	0	0.175	0.125831	0.133333	0.11547
	PE(34:5)	0	0	0	0	1.15	0.310913	0.733333	0.208167
	PE(36:1)	6.4	0.653197	7.9	2.07043	2.775	0.411299	4.33333	1.26623
	PE(36:2)	18.5	1.23558	18.075	3.28469	3.65	1.02144	6.3	1.8
	PE(36:3)	0	0	0.075	0.05	0.05	0.057735	0.133333	0.057735
	PE(36:4)	0	0	0	0	0.3	0.182574	0.1	1.69967e-17
	PE(37:5)	0	0	0	0	0.1	0	0.1	1.69967e-17
	PE(37:7)	0.575	0.05	0.725	0.221736	0.25	0.057735	0.4	0.1
	PE(38:7)	0	0	0	0	0.125	0.05	0.366667	0.46188
	PE(39:0)	0	0	0	0	1.05	0.208167	1.1	0.173205
	PG(30:0)	0.45	0.1	0.3	0	1.175	0.30957	0.866667	0.152753
	PG(30:1)	0.425	0.05	0.3	0	0.65	0.129099	0.433333	0.057735
	PG(31:0)	0.425	0.05	0.3	0	0.625	0.0957427	0.433333	0.057735
	PG(32:0)	0.8	0.182574	0.65	0.191485	10.825	5.28165	8.23333	1.41539
	PG(32:1)	2.25	0.238048	2.675	0.30957	5.95	0.341565	5.76667	0.416333
	PG(33:0)	0.525	0.05	0.35	0.057735	1.025	0.0957427	0.733333	0.152753
	PG(33:1)	0.55	0.057735	0.425	0.05	0.825	0.05	0.6	0.1
	PG(34:0)	4.475	0.537742	4.425	0.485627	3.35	0.331662	3.56667	0.321455
	PG(34:1)	42.175	4.441	37.625	1.3301	29.55	3.85184	31.8667	3.5019
	PG(34:2)	19.1	4.32281	20.575	3.35596	6.75	1.15614	11.5667	2.34592
	PG(35:0)	0.425	0.05	0.35	0.057735	0.625	0.0957427	0.466667	0.11547
	PG(36:0)	0.525	0.05	0.4	0	0.75	0.310913	0.366667	0.11547
	PG(36:2)	2.35	0.173205	2.625	0.170783	1.025	0.15	1.16667	0.11547
	PG(36:3)	22.6	0.938083	26.85	4.30232	5.125	1.21758	9.23333	2.15484
	PG(36:4)	0.575	0.05	0.5	0	0.75	0.057735	0.733333	0.057735
	PG(38:3)	0.425	0.05	0.275	0.05	0.525	0.0957427	0.333333	0.057735
	PG(38:4)	0.425	0.05	0.275	0.05	0.6	0.141421	0.366667	0.11547
	PG(38:5)	0.425	0.05	0.275	0.05	0.725	0.05	0.533333	0.152753
